# Supplementary material for: 2,9-Dichloro-6H,13H-5:12,7:14-di­methano­dibenzo[d,i][1,3,6,8]tetra­azecine
Source: Acta Crystallogr Sect E Struct Rep Online. 2011 Aug 27;67(Pt 9):o2395. doi: 10.1107/S1600536811033721 (PMC3200957; doi:10.1107/S1600536811033721)
Supplement: Supplementary file 1 [file e-67-o2395-sup1.cif]

##############################################################################
#                                                                            #
# This CIF contains the data in a paper accepted for publication in          #
# Acta Crystallographica Section E. It conforms to the requirements of       #
# Notes for Authors for Acta Crystallographica Section E, and has been       #
# peer reviewed under the auspices of the IUCr Commission on Journals.       #
#                                                                            #
# Full details of the Crystallographic Information File format               #
# are given in the paper "The Crystallographic Information File (CIF):       #
# a New Standard Archive File for Crystallography" by S. R. Hall, F. H.      #
# Allen and I. D. Brown [Acta Cryst. (1991), A47, 655-685].                  #
#                                                                            #
# The current version of the core CIF dictionary is obtainable from          #
# ftp://ftp.iucr.org/pub/cif_core.dic.                                       #
#                                                                            #
# Software is freely available for graphical display of the structure(s)     #
# in this CIF. For information consult the CIF software page                 #
# http://www.iucr.org/resources/cif/software.                                #
#                                                                            #
# This file may be used for bona fide research purposes within the           #
# scientific community so long as proper attribution is given to the journal # 
# article from which it was obtained.                                        #
#                                                                            #
##############################################################################
data_global
_audit_creation_method     'Jana2006 Version : 12/07/2011'
_journal_date_recd_electronic     2011-08-03
_journal_date_accepted     2011-08-18
_journal_name_full     'Acta Crystallographica, Section E'
_journal_year     2011
_journal_volume     67
_journal_issue      9
_journal_page_first     o2395
_journal_page_last     o2395
_journal_paper_category     QO
_journal_coeditor_code     BX2366
_publ_contact_author_name     'Augusto Rivera'
_publ_contact_author_address
;
Departamento de Qu\'imica, Universidad Nacional de Colombia, Ciudad
Universitaria, Bogot\'a, Colombia
;
_publ_contact_author_email     'ariverau@unal.edu.co'
_publ_contact_author_fax     '57-1-3165220'
_publ_contact_author_phone     '57-1-3165000'
_publ_section_title
;\
2,9-Dichloro-6<i>H</i>,13<i>H</i>-5:12,7:14-\
dimethanodibenzo[<i>d</i>,<i>i</i>][1,3,6,8]tetraazecine
;
_publ_section_title_footnote     .
loop_
    _publ_author_name
    _publ_author_footnote
    _publ_author_address
    'Rivera, Augusto' .
;
Departamento de Qu\'imica, Universidad Nacional de Colombia,
Ciudad Universitaria, Bogot\'a, Colombia
;
    'Maldonado, Mauricio' .
;
Departamento de Qu\'imica, Universidad Nacional de Colombia,
Ciudad Universitaria, Bogot\'a, Colombia
;
    'R\'ios-Motta, Jaime' .
;
Departamento de Qu\'imica, Universidad Nacional de Colombia,
Ciudad Universitaria, Bogot\'a, Colombia
;
    'Fejfarov\'a, Karla' .
;
Institute of Physics ASCR, v.v.i.,
Na Slovance 2
182 21 Praha 8
Czech Republic
;
    'Du\<sek, Michal' .
;
Institute of Physics ASCR, v.v.i.,
Na Slovance 2
182 21 Praha 8
Czech Republic
;
_publ_section_synopsis     .
data_I
_chemical_name_systematic
;
4,13-dichloro-1,8,10,17-tetraazapentacyclo[8.8.1.1^8,17^.0^2,7^.0^11,16^]icosa-
2,4,6,11(16),12,14-hexaene
;
_chemical_name_common
;
2,9-Dichloro-6<i>H</i>,13<i>H</i>-5:12,7:14-
dimethanodibenzo[<i>d</i>,<i>i</i>][1,3,6,8]tetraazecine
;
_chemical_formula_moiety     'C16 H14 Cl2 N4'
_chemical_formula_sum     'C16 H14 Cl2 N4'
_chemical_formula_structural     ?
_chemical_formula_analytical     ?
_chemical_formula_iupac     'C16 H14 Cl2 N4'
_chemical_formula_weight     333.2
_chemical_melting_point     ?
_symmetry_cell_setting     orthorhombic
_symmetry_space_group_name_H-M     'A b a 2'
_symmetry_space_group_name_Hall     'A 2 -2ac'
loop_
    _symmetry_equiv_pos_site_id
    _symmetry_equiv_pos_as_xyz
    1 x,y,z
    2 -x,-y,z
    3 x+1/2,-y+1/2,z
    4 -x+1/2,y+1/2,z
    5 x,y+1/2,z+1/2
    6 -x,-y+1/2,z+1/2
    7 x+1/2,-y,z+1/2
    8 -x+1/2,y,z+1/2
_cell_length_a     9.8633(6)
_cell_length_b     19.0429(14)
_cell_length_c     7.6720(7)
_cell_angle_alpha     90
_cell_angle_beta     90
_cell_angle_gamma     90
_cell_volume     1441.00(19)
_cell_formula_units_Z     4
_cell_measurement_reflns_used     3667
_cell_measurement_theta_min     4.48
_cell_measurement_theta_max     66.75
_cell_measurement_temperature     119.7
_cell_special_details     ?
_exptl_crystal_description     plate
_exptl_crystal_colour     colourless
_exptl_crystal_size_max     0.481
_exptl_crystal_size_mid     0.292
_exptl_crystal_size_min     0.06
_exptl_crystal_density_diffrn     1.5355
_exptl_crystal_density_meas     ?
_exptl_crystal_density_method     'not measured'
_exptl_crystal_F_000     688
_exptl_absorpt_coefficient_mu     4.059
_exptl_absorpt_correction_type     analytical
_exptl_absorpt_process_details
;
(CrysAlisPro; Agilent Technologies, 2010);
analytical numeric absorption correction using a multifaceted crystal
 model
;
_exptl_absorpt_correction_T_min     0.291
_exptl_absorpt_correction_T_max     0.78
_exptl_special_details     ?
_diffrn_ambient_temperature     120
_diffrn_radiation_type     'Cu K\a'
_diffrn_radiation_wavelength     1.5418
_diffrn_radiation_source     'Enhance Ultra (Cu) X-ray Source'
_diffrn_radiation_monochromator     'mirror'
_diffrn_measurement_device_type
      'Agilent Xcalibur diffractometer with an Atlas (Gemini ultra Cu) detector'
_diffrn_measurement_device     'four-cycle diffractometer'
_diffrn_measurement_method     'Rotation method data acquisition using \w scans'
_diffrn_detector_area_resol_mean     10.3784
_diffrn_reflns_number     7379
_diffrn_reflns_av_R_equivalents     0.0443
_diffrn_reflns_av_sigmaI/netI     0.0403
_diffrn_reflns_theta_min     6.46
_diffrn_reflns_theta_max     66.83
_diffrn_reflns_theta_full     66.83
_diffrn_measured_fraction_theta_max     0.99
_diffrn_measured_fraction_theta_full     0.99
_diffrn_reflns_limit_h_min     -11
_diffrn_reflns_limit_h_max     11
_diffrn_reflns_limit_k_min     -22
_diffrn_reflns_limit_k_max     22
_diffrn_reflns_limit_l_min     -9
_diffrn_reflns_limit_l_max     8
_diffrn_reflns_reduction_process
;
Integration of the CCD images was done by program CrysAlisPro
(Agilent Technologies, 2010). The same program was used for indexing of the
crystal shape and absorption correction.
;
_diffrn_standards_number     0
_diffrn_standards_interval_count     ?
_diffrn_standards_interval_time     ?
_diffrn_standards_decay_%     .
loop_
    _diffrn_standard_refln_index_h
    _diffrn_standard_refln_index_k
    _diffrn_standard_refln_index_l
    ? ? ?
_refine_special_details
;
The refinement was carried out against all reflections. The conventional
<i>R</i>-factor is always based on <i>F</i>. The goodness of fit as well as
the weighted <i>R</i>-factor are based on <i>F</i> and <i>F</i>^2^ for
refinement carried out on <i>F</i> and <i>F</i>^2^, respectively. The
threshold expression is used only for calculating <i>R</i>-factors <i>etc</i>.
and it is not relevant to the choice of reflections for refinement.
The program used for refinement, Jana2006, uses the weighting scheme based on
the experimental expectations, see _refine_ls_weighting_details, that does not
force <i>S</i> to be one. Therefore the values of <i>S</i> are usually larger
than the ones from the <i>SHELX</i> program.
;
_reflns_number_total     1265
_reflns_number_gt     1174
_reflns_threshold_expression     'I>3\s(I)'
_refine_ls_structure_factor_coef     Fsqd
_refine_ls_R_factor_all     0.0389
_refine_ls_R_factor_gt     0.0359
_refine_ls_wR_factor_gt     0.0912
_refine_ls_wR_factor_ref     0.0952
_refine_ls_goodness_of_fit_ref     1.33
_refine_ls_restrained_S_all     ?
_refine_ls_number_reflns     1265
_refine_ls_number_parameters     101
_refine_ls_number_restraints     0
_refine_ls_number_constraints     37
_refine_ls_hydrogen_treatment     constr
_refine_ls_weighting_scheme     sigma
_refine_ls_weighting_details     'w=1/(\s^2^(I)+0.0016I^2^)'
_refine_ls_shift/su_max     0.0035
_refine_ls_shift/su_mean     0.0004
_refine_diff_density_max     0.51
_refine_diff_density_min     -0.17
_refine_ls_extinction_method     'none'
_refine_ls_extinction_coef     ?
_refine_ls_abs_structure_details
;
(Flack, 1983), 569 Friedel pairs
;
_refine_ls_abs_structure_Flack     -0.03(3)
_refine_ls_abs_structure_Rogers     ?
loop_
    _atom_type_symbol
    _atom_type_scat_dispersion_real
    _atom_type_scat_dispersion_imag
    _atom_type_scat_source
    C 0.0181 0.0091 'International Tables Vol C tables 4.2.6.8 and 6.1.1.1'
    H 0.0000 0.0000 'International Tables Vol C tables 4.2.6.8 and 6.1.1.1'
    Cl 0.3639 0.7018 'International Tables Vol C tables 4.2.6.8 and 6.1.1.1'
    N 0.0311 0.0180 'International Tables Vol C tables 4.2.6.8 and 6.1.1.1'
_computing_data_collection
;
CrysAlisPro (Agilent Technologies, 2010)
;
_computing_cell_refinement     'CrysalisPro (Agilent Technologies, 2010)'
_computing_data_reduction     'CrysalisPro (Agilent Technologies, 2010)'
_computing_structure_solution     'SIR2002 (Burla <i>et al.</i>, 2003)'
_computing_structure_refinement
                                'JANA2006 (Pet\<r\'i\<cek <i>et al.</i>,  2006)'
_computing_molecular_graphics     'DIAMOND (Brandenburg & Putz, 2005)'
_computing_publication_material
                                'JANA2006 (Pet\<r\'i\<cek <i>et al.</i>,  2006)'
loop_
    _atom_site_type_symbol
    _atom_site_label
    _atom_site_fract_x
    _atom_site_fract_y
    _atom_site_fract_z
    _atom_site_U_iso_or_equiv
    _atom_site_adp_type
    _atom_site_calc_flag
    _atom_site_refinement_flags
    _atom_site_occupancy
    _atom_site_symmetry_multiplicity
    _atom_site_disorder_assembly
    _atom_site_disorder_group
    Cl Cl1 0.91895(7) 0.18505(3) 0.16603 0.0292(2) Uani d . 1 8 . .
    N N1 0.8773(2) 0.47904(11) 0.4178(4) 0.0189(6) Uani d . 1 8 . .
    N N2 1.0725(2) 0.44428(10) 0.1595(4) 0.0195(6) Uani d . 1 8 . .
    C C1 1 0.5 0.5138(5) 0.0183(11) Uani d . 1 4 . .
    C C2 1.1711(3) 0.46992(13) 0.2877(4) 0.0202(7) Uani d . 1 8 . .
    C C3 1 0.5 0.0621(5) 0.0205(11) Uani d . 1 4 . .
    C C4 0.8852(3) 0.40867(13) 0.3509(4) 0.0189(7) Uani d . 1 8 . .
    C C5 0.7937(3) 0.35816(14) 0.4088(4) 0.0225(7) Uani d . 1 8 . .
    C C6 0.8032(3) 0.28915(15) 0.3488(4) 0.0231(8) Uani d . 1 8 . .
    C C7 0.9055(3) 0.27247(14) 0.2356(4) 0.0222(8) Uani d . 1 8 . .
    C C8 0.9965(3) 0.32191(13) 0.1713(5) 0.0215(7) Uani d . 1 8 . .
    C C9 0.9845(3) 0.39095(14) 0.2278(4) 0.0187(7) Uani d . 1 8 . .
    H H1a 1.022741 0.464287 0.59718 0.022 Uiso calc R 0.5 8 . .
    H H1b 0.977259 0.535713 0.59718 0.022 Uiso calc R 0.5 8 . .
    H H2a 1.212108 0.430722 0.346134 0.0243 Uiso calc R 1 8 . .
    H H2b 1.248556 0.488821 0.228165 0.0243 Uiso calc R 1 8 . .
    H H3a 1.060567 0.52114 -0.020563 0.0247 Uiso calc R 0.5 8 . .
    H H3b 0.939433 0.47886 -0.020563 0.0247 Uiso calc R 0.5 8 . .
    H H5 0.723842 0.370826 0.490066 0.027 Uiso calc R 1 8 . .
    H H6 0.7394 0.254156 0.386118 0.0277 Uiso calc R 1 8 . .
    H H8 1.065893 0.308653 0.089972 0.0258 Uiso calc R 1 8 . .
loop_
    _atom_site_aniso_label
    _atom_site_aniso_U_11
    _atom_site_aniso_U_22
    _atom_site_aniso_U_33
    _atom_site_aniso_U_12
    _atom_site_aniso_U_13
    _atom_site_aniso_U_23
    _atom_site_aniso_type_symbol
    Cl1 0.0363(4) 0.0194(3) 0.0318(4) -0.0013(2) 0.0042(3) -0.0043(3) Cl
    N1 0.0200(11) 0.0177(10) 0.0189(11) 0.0005(9) 0.0006(10) 0.0007(9) N
    N2 0.0201(10) 0.0184(10) 0.0199(10) -0.0004(8) 0.0012(10) -0.0016(11) N
    C1 0.0231(19) 0.0156(16) 0.0163(19) 0.0021(13) 0 0 C
    C2 0.0174(12) 0.0197(12) 0.0236(13) 0.0025(10) 0.0004(11) -0.0009(11) C
    C3 0.027(2) 0.0215(19) 0.014(2) 0.0001(14) 0 0 C
    C4 0.0182(13) 0.0213(13) 0.0172(12) 0.0006(10) -0.0040(11) 0.0019(11) C
    C5 0.0222(14) 0.0245(12) 0.0207(13) -0.0006(10) -0.0001(13) 0.0012(11) C
    C6 0.0217(13) 0.0238(13) 0.0237(13) -0.0031(10) -0.0054(12) 0.0017(12) C
    C7 0.0267(15) 0.0169(12) 0.0230(13) 0.0021(10) -0.0073(11) -0.0016(11) C
    C8 0.0214(12) 0.0247(12) 0.0186(13) 0.0040(9) -0.0028(15) -0.0016(12) C
    C9 0.0165(12) 0.0216(12) 0.0182(12) 0.0004(10) -0.0026(10) 0.0004(10) C
loop_
    _geom_bond_atom_site_label_1
    _geom_bond_atom_site_label_2
    _geom_bond_site_symmetry_1
    _geom_bond_site_symmetry_2
    _geom_bond_distance
    _geom_bond_publ_flag
    N1 C1 . . 1.472(3) ?
    N1 C2 . 2_765 1.473(4) ?
    N1 C4 . . 1.437(3) ?
    N2 C2 . . 1.467(4) ?
    N2 C3 . . 1.482(3) ?
    N2 C9 . . 1.435(3) ?
    C1 H1a . . 0.96 ?
    C1 H1b . . 0.96 ?
    C2 H2a . . 0.96 ?
    C2 H2b . . 0.96 ?
    C3 H3a . . 0.96 ?
    C3 H3b . . 0.96 ?
    C4 C5 . . 1.392(4) ?
    C4 C9 . . 1.402(4) ?
    C5 C6 . . 1.395(4) ?
    C5 H5 . . 0.96 ?
    C6 C7 . . 1.369(4) ?
    C6 H6 . . 0.96 ?
    C7 C8 . . 1.391(4) ?
    C8 C9 . . 1.389(4) ?
    C8 H8 . . 0.96 ?
loop_
    _geom_angle_atom_site_label_1
    _geom_angle_atom_site_label_2
    _geom_angle_atom_site_label_3
    _geom_angle_site_symmetry_1
    _geom_angle_site_symmetry_2
    _geom_angle_site_symmetry_3
    _geom_angle
    _geom_angle_publ_flag
    C1 N1 C2 . . 2_765 115.28(19) ?
    C1 N1 C4 . . . 112.78(19) ?
    C2 N1 C4 2_765 . . 113.0(2) ?
    C2 N2 C3 . . . 114.81(18) ?
    C2 N2 C9 . . . 113.1(3) ?
    C3 N2 C9 . . . 113.53(18) ?
    N1 C1 N1 . . 2_765 119.9(3) ?
    N1 C1 H1a . . . 109.4716 ?
    N1 C1 H1a . . 2_765 109.4709 ?
    N1 C1 H1a 2_765 . . 109.4709 ?
    N1 C1 H1b 2_765 . . 109.4716 ?
    H1a C1 H1b . . . 96.4816 ?
    N1 C2 N2 2_765 . . 117.3(2) ?
    N1 C2 H2a 2_765 . . 109.4713 ?
    N1 C2 H2b 2_765 . . 109.4717 ?
    N2 C2 H2a . . . 109.471 ?
    N2 C2 H2b . . . 109.4709 ?
    H2a C2 H2b . . . 100.2895 ?
    N2 C3 N2 . . 2_765 119.4(3) ?
    N2 C3 H3a . . . 109.4717 ?
    N2 C3 H3a . . 2_765 109.4707 ?
    N2 C3 H3a 2_765 . . 109.4708 ?
    N2 C3 H3b 2_765 . . 109.4717 ?
    H3a C3 H3b . . . 97.2479 ?
    N1 C4 C5 . . . 119.7(3) ?
    N1 C4 C9 . . . 120.2(2) ?
    C5 C4 C9 . . . 120.1(2) ?
    C4 C5 C6 . . . 120.1(3) ?
    C4 C5 H5 . . . 119.9335 ?
    C6 C5 H5 . . . 119.9344 ?
    C5 C6 C7 . . . 118.5(3) ?
    C5 C6 H6 . . . 120.7546 ?
    C7 C6 H6 . . . 120.755 ?
    C6 C7 C8 . . . 122.9(3) ?
    C7 C8 C9 . . . 118.4(3) ?
    C7 C8 H8 . . . 120.82 ?
    C9 C8 H8 . . . 120.8182 ?
    N2 C9 C4 . . . 119.9(2) ?
    N2 C9 C8 . . . 120.3(3) ?
    C4 C9 C8 . . . 119.8(3) ?
loop_
    _geom_torsion_atom_site_label_1
    _geom_torsion_atom_site_label_2
    _geom_torsion_atom_site_label_3
    _geom_torsion_atom_site_label_4
    _geom_torsion_site_symmetry_1
    _geom_torsion_site_symmetry_2
    _geom_torsion_site_symmetry_3
    _geom_torsion_site_symmetry_4
    _geom_torsion
    _geom_torsion_publ_flag
    ? ? ? ? ? ? ? ? ? ?
loop_
    _geom_hbond_atom_site_label_D
    _geom_hbond_atom_site_label_H
    _geom_hbond_atom_site_label_A
    _geom_hbond_site_symmetry_D
    _geom_hbond_site_symmetry_H
    _geom_hbond_site_symmetry_A
    _geom_hbond_distance_DH
    _geom_hbond_distance_HA
    _geom_hbond_distance_DA
    _geom_hbond_angle_DHA
    _geom_hbond_publ_flag
    ? ? ? ? ? ? ? ? ? ? ?
