# Supplementary material for: 2,9-Dichloro-6H,13H-5:12,7:14-di­methano­dibenzo[d,i][1,3,6,8]tetra­azecine
Source: Acta Crystallogr Sect E Struct Rep Online. 2011 Aug 27;67(Pt 9):o2395. doi: 10.1107/S1600536811033721 (PMC3200957; doi:10.1107/S1600536811033721)
Supplement: Supplementary file 2 [file e-67-o2395-Isup2.hkl]

#
# h,k,l, Fc-squared, Fo-squared, sigma(Fo-squared) and status flag
#
data_I
_shelx_title                             '   '
_shelx_refln_list_code                   4
_shelx_F_calc_maximum                    197.24
_exptl_crystal_F_000                     688
_reflns_d_resolution_high                0.8385

loop_
 _symmetry_equiv_pos_as_xyz
 'x, y, z'
 '-x, -y, z'
 'x+1/2, -y+1/2, z'
 '-x+1/2, y+1/2, z'
 'x, y+1/2, z+1/2'
 '-x, -y+1/2, z+1/2'
 'x+1/2, -y, z+1/2'
 '-x+1/2, y, z+1/2'

_cell_length_a                           9.8633(6)
_cell_length_b                           19.0429(14)
_cell_length_c                           7.6720(7)
_cell_angle_alpha                        90
_cell_angle_beta                         90
_cell_angle_gamma                        90

_shelx_F_squared_multiplier              1.000

loop_
 _refln_index_h
 _refln_index_k
 _refln_index_l
 _refln_F_squared_calc
 _refln_F_squared_meas
 _refln_F_squared_sigma
 _refln_observed_status
   1   1  -9    29.74    28.34   8.03 o
   2   1  -9   134.67   138.01  16.81 o
   1   3  -9   958.94   978.64  52.27 o
   0   0  -8  1805.02  1861.52 132.81 o
   2   0  -8   247.14   288.26  30.27 o
   4   0  -8   109.10   114.51  19.25 o
   0   2  -8    52.80    78.84  13.50 o
   1   2  -8   296.96   296.84  21.73 o
   2   2  -8   222.25   271.88  22.91 o
   3   2  -8  1408.36  1494.06  57.51 o
   4   2  -8   113.02    98.13  13.62 o
   5   2  -8   138.07   142.30  20.98 o
   0   4  -8   122.91   102.23  12.56 o
   1   4  -8    94.99    80.46   9.49 o
   2   4  -8   192.46   211.65  16.81 o
   3   4  -8   317.52   356.27  30.43 o
   4   4  -8    50.61    39.36  11.06 o
   5   4  -8    83.69    75.58  14.05 o
   0   6  -8  3603.80  3701.31  99.82 o
   1   6  -8   705.08   676.69  26.96 o
   2   6  -8   433.02   393.79  20.43 o
   3   6  -8   146.68   174.38  25.07 o
   4   6  -8    89.90    84.51  17.63 o
   0   8  -8  1154.98  1201.67  65.42 o
   1   8  -8   277.18   217.87  15.98 o
   2   8  -8  1179.78  1166.96  43.14 o
   3   8  -8    60.48    69.32  11.30 o
   0  10  -8   151.45   117.22  14.52 o
   1  10  -8    83.02    85.89  10.27 o
   2  10  -8   116.64   113.84  13.38 o
   1   1  -7   150.96   149.23  11.38 o
   2   1  -7   169.69   146.12  12.79 o
   3   1  -7   577.30   566.32  31.06 o
   4   1  -7   407.21   449.05  28.46 o
   5   1  -7    19.74    27.71   6.73 o
   6   1  -7     6.24     8.03   5.16 <
   7   1  -7    62.90    65.50  14.92 o
   1   3  -7  1242.88  1318.62  38.93 o
   2   3  -7   336.61   295.46  18.78 o
   3   3  -7   534.38   535.02  27.40 o
   4   3  -7   343.97   332.89  28.03 o
   5   3  -7  1302.03  1298.70  62.39 o
   6   3  -7   214.57   156.62  25.27 o
   7   3  -7  1270.19  1325.39  64.63 o
   1   5  -7   446.52   458.97  26.14 o
   2   5  -7  1049.87  1083.51  43.65 o
   3   5  -7   135.51   119.78  13.07 o
   4   5  -7   737.88   709.28  35.03 o
   5   5  -7  1571.78  1618.49  67.67 o
   6   5  -7   167.77   179.97  24.72 o
   7   5  -7  1177.12  1194.04  80.18 o
   1   7  -7   101.02    98.68  11.18 o
   2   7  -7   834.36   909.80  33.34 o
   3   7  -7   957.64   949.28  40.03 o
   4   7  -7  1101.42  1147.94  58.61 o
   5   7  -7   219.79   262.28  32.83 o
   6   7  -7   250.22   264.17  28.46 o
   1   9  -7   715.23   738.02  30.51 o
   2   9  -7  1004.30  1020.01  38.73 o
   3   9  -7   303.31   257.43  17.00 o
   4   9  -7   360.10   348.44  29.64 o
   5   9  -7   391.96   391.46  35.19 o
   1  11  -7  1162.81  1207.97  42.71 o
   2  11  -7    46.59    44.52   8.23 o
   3  11  -7     5.87     4.68   3.82 <
   4  11  -7   398.54   364.54  31.81 o
   1  13  -7   104.04   108.13  10.27 o
   2  13  -7   359.47   355.37  18.62 o
   3  13  -7    29.23    33.73   6.46 o
   0   0  -6  2730.13  3306.97 100.77 o
   2   0  -6  1508.07  1410.65  46.76 o
   4   0  -6   447.35   467.08  37.16 o
   6   0  -6  1011.72  1199.16  83.69 o
   8   0  -6   830.59   888.78  57.35 o
   0   2  -6  1524.29  1702.02  58.45 o
   1   2  -6   976.45   994.90  26.41 o
   2   2  -6   303.20   292.39  15.78 o
   3   2  -6  1249.68  1193.76  35.51 o
   4   2  -6    76.30    53.42  10.82 o
   5   2  -6   685.50   674.96  39.05 o
   6   2  -6     8.30     5.31   6.18 <
   7   2  -6    11.23    16.65   6.65 <
   8   2  -6   293.97   281.29  20.63 o
   0   4  -6   221.35   186.90  15.78 o
   1   4  -6   216.08   230.51  13.66 o
   2   4  -6    81.57    87.90   7.64 o
   3   4  -6  1128.73  1085.47  31.45 o
   4   4  -6   965.98  1034.42  30.82 o
   5   4  -6   184.35   176.46  18.42 o
   6   4  -6   260.18   248.38  25.03 o
   7   4  -6   417.31   445.67  29.09 o
   8   4  -6   271.23   256.06  22.48 o
   0   6  -6   579.15   557.62  32.00 o
   1   6  -6   412.42   412.64  20.27 o
   2   6  -6  1270.15  1340.39  36.73 o
   3   6  -6  3204.97  3212.81  58.14 o
   4   6  -6   392.09   376.70  23.11 o
   5   6  -6   115.99   117.18  14.72 o
   6   6  -6   115.23   149.89  20.70 o
   7   6  -6   944.02   991.99  48.26 o
   8   6  -6    26.13    32.59   8.66 o
   0   8  -6  7958.71  8577.87 131.24 o
   1   8  -6   619.43   563.91  24.25 o
   2   8  -6  1295.24  1275.36  38.81 o
   3   8  -6   153.10   165.09  15.31 o
   4   8  -6   174.95   150.76  15.08 o
   5   8  -6    95.48    89.20  12.40 o
   6   8  -6   819.16   866.89  50.27 o
   7   8  -6   159.00   132.97  18.46 o
   0  10  -6  1207.24  1343.07  57.55 o
   1  10  -6   121.73    92.70   9.84 o
   2  10  -6   162.44   141.20  12.91 o
   3  10  -6   161.99   163.43  14.05 o
   4  10  -6   155.54   145.96  12.99 o
   5  10  -6   377.20   388.71  27.71 o
   6  10  -6   286.42   294.87  21.37 o
   7  10  -6   181.02   226.69  32.47 o
   0  12  -6   380.25   343.21  27.83 o
   1  12  -6    49.66    37.87   6.85 o
   2  12  -6   252.58   274.67  17.83 o
   3  12  -6   704.08   756.09  29.64 o
   4  12  -6    15.09    24.25   6.06 o
   5  12  -6    56.02    38.42   7.95 o
   6  12  -6    13.67    36.65   9.25 o
   0  14  -6  1010.86   918.54  39.44 o
   1  14  -6    46.50    41.02   6.77 o
   2  14  -6   305.67   328.29  23.54 o
   3  14  -6   309.05   307.82  22.36 o
   4  14  -6    65.28    63.02   8.42 o
   5  14  -6   299.45   246.06  19.25 o
   1  16  -6    22.31    10.16   4.68 <
   2  16  -6   670.61   717.94  33.62 o
   3  16  -6   286.60   277.74  19.76 o
   1   1  -5   191.86   176.98   9.41 o
   2   1  -5  2460.59  2559.23  37.20 o
   3   1  -5     4.08     6.73   3.90 <
   4   1  -5   346.64   318.88  17.79 o
   5   1  -5    34.84    38.42   8.58 o
   6   1  -5   167.79   158.04  17.75 o
   7   1  -5    29.34    23.11   6.89 o
   8   1  -5   448.37   444.68  29.99 o
   9   1  -5   273.38   279.95  18.74 o
   1   3  -5  1064.80   986.83  22.99 o
   2   3  -5   170.74   170.13  10.79 o
   3   3  -5   127.08   128.91  10.27 o
   4   3  -5   660.13   691.14  27.91 o
   5   3  -5  5054.10  5321.17 104.23 o
   6   3  -5   817.25   848.08  47.51 o
   7   3  -5  2041.90  1979.57  60.74 o
   8   3  -5   103.14    95.89  16.93 o
   9   3  -5   192.49   155.56  14.72 o
   1   5  -5  2542.68  2490.58  44.40 o
   2   5  -5  1094.40  1147.20  29.36 o
   3   5  -5   422.21   465.35  18.54 o
   4   5  -5  1842.48  1901.51  42.71 o
   5   5  -5  5034.09  5128.33  91.48 o
   6   5  -5   448.90   446.22  29.99 o
   7   5  -5   622.54   676.97  39.76 o
   8   5  -5   468.92   453.50  28.97 o
   9   5  -5    51.97    41.49   9.64 o
   1   7  -5   114.55   129.82   9.88 o
   2   7  -5  1660.84  1651.16  42.63 o
   3   7  -5   528.85   539.71  24.29 o
   4   7  -5   653.52   645.08  24.96 o
   5   7  -5   327.27   314.00  17.87 o
   6   7  -5   291.92   258.93  17.48 o
   7   7  -5    75.72    81.52  11.85 o
   8   7  -5   104.06   147.26  16.30 o
   9   7  -5    27.77    19.92   6.97 <
   1   9  -5   364.55   408.08  18.42 o
   2   9  -5  3069.92  3124.09  65.38 o
   3   9  -5   763.33   769.11  36.53 o
   4   9  -5  1703.75  1720.16  44.01 o
   5   9  -5   384.66   364.82  20.78 o
   6   9  -5    49.03    33.34   5.47 o
   7   9  -5   318.32   301.52  20.63 o
   8   9  -5   809.51   926.96  43.85 o
   1  11  -5  1051.16  1090.20  36.77 o
   2  11  -5   705.26   663.07  32.87 o
   3  11  -5    62.33    63.57   8.19 o
   4  11  -5     7.58    14.33   7.01 <
   5  11  -5   401.18   403.47  28.89 o
   6  11  -5   175.25   194.41  18.46 o
   7  11  -5  1554.16  1570.19  71.80 o
   1  13  -5   584.08   571.00  24.25 o
   2  13  -5  1224.31  1181.68  38.89 o
   3  13  -5   494.41   505.58  30.39 o
   4  13  -5  1164.11  1148.97  46.65 o
   5  13  -5   461.43   452.01  27.12 o
   6  13  -5    83.02    77.15  10.47 o
   7  13  -5   554.82   488.26  33.14 o
   1  15  -5   124.63   102.46   9.33 o
   2  15  -5   333.09   320.30  21.93 o
   3  15  -5   427.39   433.27  34.44 o
   4  15  -5   819.98   830.36  38.89 o
   5  15  -5     9.89     8.70   3.19 <
   6  15  -5   101.35    97.97  20.08 o
   1  17  -5   263.42   258.54  19.17 o
   2  17  -5   544.10   500.89  26.81 o
   3  17  -5    33.08    29.84   5.79 o
   4  17  -5   954.91   875.79  32.12 o
   4   0  -4  1311.88  1317.87  47.63 o
   6   0  -4  4530.45  4328.95 143.09 o
   8   0  -4   338.07   299.43  26.65 o
  10   0  -4   258.32   364.74  31.10 o
   2   2  -4  1071.54  1221.87 148.52 o
   3   2  -4  4441.80  4279.71  61.13 o
   4   2  -4  1100.99  1261.51  34.13 o
   5   2  -4  1315.96  1333.27  59.12 o
   6   2  -4   286.74   283.92  28.58 o
   7   2  -4   394.59   411.27  24.72 o
   8   2  -4   177.31   181.46  15.31 o
   9   2  -4   510.40   491.13  26.77 o
  10   2  -4   187.00   223.94  19.37 o
   1   4  -4  1323.83   891.18 191.54 o
   2   4  -4    17.75    33.22   5.27 o
   3   4  -4  3132.69  2768.44  51.53 o
   4   4  -4  1989.77  2178.51  44.64 o
   5   4  -4    47.94    47.39   8.90 o
   6   4  -4  1019.32  1058.16  43.85 o
   7   4  -4   772.45   922.95  34.29 o
   8   4  -4    95.93    93.41   9.60 o
   9   4  -4   303.54   309.04  23.97 o
  10   4  -4   171.86   174.57  19.52 o
   0   6  -4  3529.15  3615.53  59.63 o
   1   6  -4   316.56   281.17  15.08 o
   2   6  -4   429.52   425.40  17.48 o
   3   6  -4  2082.56  1927.45  47.12 o
   4   6  -4   660.27   607.21  27.16 o
   5   6  -4  1728.55  1656.24  47.12 o
   6   6  -4   932.69   931.01  30.74 o
   7   6  -4   567.11   544.90  29.13 o
   8   6  -4    24.08    25.15   7.75 o
   9   6  -4  1065.35  1146.33  40.03 o
  10   6  -4   207.85   200.79  18.93 o
   0   8  -4  8327.40  8263.44 123.84 o
   1   8  -4  1151.17  1194.47  30.07 o
   2   8  -4  5354.93  5404.86  65.50 o
   3   8  -4    68.16    42.35   7.68 o
   4   8  -4     3.24   -24.13  15.51 <
   5   8  -4   663.97   658.19  35.35 o
   6   8  -4  1021.98  1023.20  35.82 o
   7   8  -4    22.15    35.15   6.49 o
   8   8  -4   178.89   179.06  15.63 o
   9   8  -4    13.25    36.57   8.58 o
   0  10  -4    70.90    88.25  20.59 o
   1  10  -4  2390.22  2477.82  54.95 o
   2  10  -4   248.63   293.49  18.03 o
   3  10  -4  2853.54  2729.55  60.23 o
   4  10  -4  1219.30  1193.29  46.72 o
   5  10  -4    59.41    40.74  15.00 <
   6  10  -4   361.43   375.88  20.08 o
   7  10  -4   213.22   224.65  15.43 o
   8  10  -4    17.92    15.08   5.39 <
   9  10  -4   478.64   454.45  24.29 o
   0  12  -4    28.06    41.80  10.43 o
   1  12  -4    99.24   120.41  15.12 o
   2  12  -4    97.18   107.19   8.97 o
   3  12  -4   286.36   219.41  18.54 o
   4  12  -4   131.43   143.64  13.70 o
   5  12  -4   815.45   862.52  39.91 o
   6  12  -4    22.47     7.83   6.30 <
   7  12  -4   284.84   265.11  22.28 o
   8  12  -4   201.28   179.42  13.86 o
   0  14  -4  1836.33  1958.03  71.09 o
   1  14  -4   777.38   730.89  30.59 o
   2  14  -4  2257.43  2260.82  52.75 o
   3  14  -4  1490.39  1504.38  48.30 o
   4  14  -4   259.57   270.03  19.72 o
   5  14  -4    56.36    59.87  10.39 o
   6  14  -4   549.26   513.53  27.59 o
   7  14  -4    86.21    79.95  10.82 o
   0  16  -4  2422.74  2701.84  77.74 o
   1  16  -4   731.08   729.04  28.42 o
   2  16  -4   341.00   329.67  20.11 o
   3  16  -4   342.39   318.60  22.63 o
   4  16  -4   367.00   378.59  31.69 o
   5  16  -4    33.31    40.27   6.93 o
   6  16  -4   881.51   819.97  32.28 o
   0  18  -4   894.59   856.18  45.86 o
   1  18  -4   432.17   417.41  20.27 o
   2  18  -4   210.70   213.35  14.52 o
   3  18  -4   557.50   564.39  29.05 o
   4  18  -4     8.18    15.55   4.09 o
   5  18  -4   270.21   242.52  29.36 o
   0  20  -4   373.60   355.45  27.12 o
   1  20  -4    39.08    28.18   3.86 o
   2  20  -4   394.12   404.53  29.36 o
   1   1  -3   128.55   144.82  35.31 o
   2   1  -3  1441.47  1286.07  92.31 o
   3   1  -3  3817.24  4461.60 188.63 o
   4   1  -3  5622.16  5871.00 244.92 o
   5   1  -3   806.00   917.28  38.22 o
   6   1  -3    47.25    55.19  10.31 o
   7   1  -3   185.18   158.95  16.26 o
   8   1  -3   268.18   226.49  15.08 o
   9   1  -3   305.74   279.83  19.76 o
  10   1  -3   395.02   546.71  27.99 o
   1   3  -3  4618.94  4230.90 266.84 o
   2   3  -3  4391.93  4767.49 179.42 o
   3   3  -3   916.70   959.98  76.56 o
   4   3  -3  4006.47  4483.37 104.86 o
   5   3  -3  4441.02  4298.21  76.48 o
   6   3  -3   547.11   543.96  29.64 o
   7   3  -3  3997.06  4131.46  90.65 o
   8   3  -3   771.56   795.17  31.41 o
   9   3  -3   317.88   332.89  19.76 o
  10   3  -3    71.02    76.25  14.05 o
   1   5  -3  2153.01  2167.13 287.82 o
   2   5  -3  1952.03  1968.82 138.99 o
   3   5  -3   787.18   840.83  94.43 o
   4   5  -3  2891.40  3223.44  71.72 o
   5   5  -3   816.04   815.60  37.39 o
   6   5  -3   252.87   247.24  19.05 o
   7   5  -3  2954.05  2956.60  67.51 o
   8   5  -3   847.14   830.52  32.63 o
   9   5  -3   633.90   608.71  28.46 o
  10   5  -3   175.77   147.57  18.85 o
   1   7  -3   914.47  1022.02 123.36 o
   2   7  -3  5446.53  5470.44 137.22 o
   3   7  -3   273.45   244.13  19.72 o
   4   7  -3   864.02   742.54  37.83 o
   5   7  -3    75.45    90.22  15.75 o
   6   7  -3   118.94   149.70  21.93 o
   7   7  -3    25.64    19.45  14.49 <
   8   7  -3   427.04   387.69  22.71 o
   9   7  -3   409.62   385.84  20.55 o
  10   7  -3   273.44   310.97  23.34 o
   1   9  -3   215.10   216.42  15.08 o
   2   9  -3   922.95   969.43  29.92 o
   3   9  -3   210.61   199.22  14.80 o
   4   9  -3  3088.04  3051.34  67.94 o
   5   9  -3   295.66   246.06  21.69 o
   6   9  -3   111.71   102.50  14.29 o
   7   9  -3    62.69    63.14   8.94 o
   8   9  -3   417.05   426.34  24.88 o
   9   9  -3     7.09     2.99   4.57 <
  10   9  -3   268.80   293.41  41.96 o
   1  11  -3  2660.52  2647.56  57.00 o
   2  11  -3  1011.85  1008.36  34.40 o
   3  11  -3    96.25   100.18  10.75 o
   4  11  -3   617.58   614.26  29.88 o
   5  11  -3  6327.27  6631.17 113.05 o
   6  11  -3   280.89   273.97  17.04 o
   7  11  -3  2379.44  2466.17  59.67 o
   8  11  -3    12.99    26.41   5.90 o
   9  11  -3    56.01    55.42   9.09 o
   1  13  -3  1239.12  1193.60  46.09 o
   2  13  -3  1711.44  1670.37  42.08 o
   3  13  -3    64.99    52.63   9.05 o
   4  13  -3   379.41   285.26  22.08 o
   5  13  -3  1341.26  1298.04  42.35 o
   6  13  -3  1283.45  1318.78  36.49 o
   7  13  -3   723.02   790.57  33.30 o
   8  13  -3   137.96   145.92  13.78 o
   1  15  -3   311.48   304.79  22.12 o
   2  15  -3  1843.56  1870.22  58.73 o
   3  15  -3    45.51    45.07   6.81 o
   4  15  -3   608.65   594.38  24.48 o
   5  15  -3   391.09   366.43  18.30 o
   6  15  -3    23.73    22.28   6.06 o
   7  15  -3    31.98    30.35   6.14 o
   1  17  -3   399.35   368.08  21.73 o
   2  17  -3  1498.18  1630.57  45.42 o
   3  17  -3    46.08    45.03   7.24 o
   4  17  -3   618.33   600.17  29.72 o
   5  17  -3   649.09   595.41  24.41 o
   6  17  -3    19.07     4.41   4.92 <
   1  19  -3  1594.37  1667.89  46.25 o
   2  19  -3   165.99   161.82  13.58 o
   3  19  -3    34.82    39.32   7.09 o
   4  19  -3     0.22     4.33   2.99 <
   5  19  -3  1002.63   986.71  65.62 o
   1  21  -3   285.95   304.00  16.38 o
   2  21  -3   674.67   707.43  26.96 o
   2   0  -2 36676.00 38902.70 446.14 o
   4   0  -2  1231.94  1181.64  80.69 o
   6   0  -2  3087.99  3044.73  82.39 o
   8   0  -2   808.86   816.31  38.42 o
  10   0  -2   123.67   142.57  22.87 o
   0   2  -2 11153.00 11495.40 403.00 o
   1   2  -2 12390.90 12499.30 194.96 o
   2   2  -2  6387.94  6410.66 154.62 o
   3   2  -2  6322.90  6499.46 149.42 o
   4   2  -2  4270.21  5019.34 164.07 o
   5   2  -2   733.90   639.77  38.38 o
   6   2  -2   967.00   861.22  30.47 o
   7   2  -2   602.14   559.86  26.41 o
   8   2  -2   426.79   419.77  18.66 o
   9   2  -2  1737.26  1872.46  42.71 o
  10   2  -2   463.71   533.72  32.32 o
  11   2  -2   260.07   254.76  30.31 o
   0   4  -2   293.28   337.11  81.95 o
   1   4  -2  2608.61  2186.62  89.83 o
   2   4  -2  5945.64  6330.32 170.09 o
   3   4  -2   138.96    91.24  27.48 o
   4   4  -2  1073.34  1068.94  93.88 o
   5   4  -2   913.50   789.31  28.89 o
   6   4  -2   616.81   667.87  25.59 o
   7   4  -2   137.26   140.64  14.01 o
   8   4  -2  1019.89   978.64  36.02 o
   9   4  -2  1373.58  1644.74  45.42 o
  10   4  -2    63.15    86.36  14.09 o
  11   4  -2    72.82    99.82  15.43 o
   0   6  -2  5916.58  6337.21 240.23 o
   1   6  -2  1989.17  1831.84 107.38 o
   2   6  -2  3295.43  3249.89 192.29 o
   3   6  -2  6904.18  7512.75 256.17 o
   4   6  -2    24.41    31.21  10.47 <
   5   6  -2   834.97   773.44  32.36 o
   6   6  -2   518.47   484.91  27.99 o
   7   6  -2   227.29   161.39  21.02 o
   8   6  -2   453.95   466.37  27.79 o
   9   6  -2   491.89   531.01  25.98 o
  10   6  -2   390.11   397.76  25.15 o
  11   6  -2   127.61   121.00  17.28 o
   0   8  -2 17801.20 18267.80 453.82 o
   1   8  -2  3631.22  4023.65 192.88 o
   2   8  -2  2973.97  2968.17 208.70 o
   3   8  -2  1353.84  1556.73  58.49 o
   4   8  -2   948.08   941.88  34.40 o
   5   8  -2   280.51   314.94  22.20 o
   6   8  -2  3139.82  3047.25  75.46 o
   7   8  -2    55.96    56.80  11.02 o
   8   8  -2   531.19   516.68  25.90 o
   9   8  -2    57.57    67.04   8.74 o
  10   8  -2   177.90   174.18  12.83 o
   0  10  -2   595.53   510.38  39.40 o
   1  10  -2    70.12   103.84  14.45 o
   2  10  -2   178.36   166.74  14.49 o
   3  10  -2  4513.39  4170.12  88.21 o
   4  10  -2   356.33   358.95  21.96 o
   5  10  -2  1385.87  1442.30  50.90 o
   6  10  -2    60.05    35.47  14.45 <
   7  10  -2   254.29   254.95  20.63 o
   8  10  -2    25.74    21.33   5.98 o
   9  10  -2   742.04   739.47  31.10 o
  10  10  -2    73.10    72.39   8.38 o
   0  12  -2   661.86   673.74  37.24 o
   1  12  -2  1076.18  1076.42  37.36 o
   2  12  -2    70.03    71.88   9.25 o
   3  12  -2  5024.19  5057.13  94.16 o
   4  12  -2   457.12   503.57  26.06 o
   5  12  -2    68.29    75.38   9.01 o
   6  12  -2   656.10   597.65  32.00 o
   7  12  -2  1539.22  1577.47  39.64 o
   8  12  -2    57.71    37.75   5.27 o
   9  12  -2   357.09   336.95  20.27 o
   0  14  -2  5888.65  6051.12 140.76 o
   1  14  -2   122.55   113.37  11.45 o
   2  14  -2  1021.79  1043.99  37.67 o
   3  14  -2   858.98   794.23  37.95 o
   4  14  -2   395.74   362.10  22.04 o
   5  14  -2  1028.80  1004.50  34.52 o
   6  14  -2   644.78   712.79  29.60 o
   7  14  -2   237.42   222.44  14.76 o
   8  14  -2   357.33   292.66  21.93 o
   0  16  -2  7658.75  8088.35 157.81 o
   1  16  -2   344.43   320.89  22.00 o
   2  16  -2   942.25   800.88  35.19 o
   3  16  -2   197.77   192.96  13.11 o
   4  16  -2   636.53   572.81  24.88 o
   5  16  -2   155.24   141.08  11.06 o
   6  16  -2  1153.23  1262.57  38.06 o
   7  16  -2     0.93    -4.92   4.29 <
   0  18  -2   569.78   548.56  38.65 o
   1  18  -2   143.08   155.25  13.97 o
   2  18  -2    19.91     8.70   5.51 <
   3  18  -2  1379.68  1481.62  42.32 o
   4  18  -2    10.60    10.12   4.05 <
   5  18  -2   196.96   222.79  16.61 o
   6  18  -2   238.29   234.45  19.41 o
   0  20  -2   423.15   438.74  37.91 o
   1  20  -2   242.68   292.07  18.30 o
   2  20  -2    60.44    55.27   7.75 o
   3  20  -2   735.12   791.63  30.39 o
   4  20  -2    42.92    42.35   6.61 o
   0  22  -2  1563.05  1797.16  63.10 o
   1  22  -2   186.21   214.17  16.53 o
   1   1  -1 16724.70 18109.10 174.10 o
   2   1  -1 19622.50 20348.60 166.35 o
   3   1  -1  5077.38  5527.40 104.75 o
   4   1  -1  5722.87  5847.22 137.18 o
   5   1  -1  1090.95   996.40  57.75 o
   6   1  -1   189.60   218.62  13.97 o
   7   1  -1   437.10   409.38  19.60 o
   8   1  -1  1465.91  1526.69  44.87 o
   9   1  -1   388.66   411.23  21.22 o
  10   1  -1   311.15   303.37  17.32 o
  11   1  -1    56.96    40.90  10.63 o
   1   3  -1  2973.53  2704.16  99.71 o
   2   3  -1  7240.22  7351.32 166.07 o
   3   3  -1  1607.46  1669.58  81.44 o
   4   3  -1  1707.83  1761.50  95.26 o
   5   3  -1  6713.39  7103.81 205.83 o
   6   3  -1   529.03   572.38  22.44 o
   7   3  -1  4409.02  4557.45  72.98 o
   8   3  -1   793.34   821.74  34.05 o
   9   3  -1   837.95   866.18  29.68 o
  10   3  -1  1397.88  1461.90  49.01 o
  11   3  -1   131.39   168.55  22.79 o
   1   5  -1  4971.71  4389.76 131.51 o
   2   5  -1  3633.25  3602.15 125.72 o
   3   5  -1  1724.86  1834.20  98.09 o
   4   5  -1  2179.67  2254.75 120.65 o
   5   5  -1  3216.70  3125.94  72.66 o
   6   5  -1  1371.29  1537.95  46.13 o
   7   5  -1  1193.90  1206.36  43.18 o
   8   5  -1    66.42    79.43  12.79 o
   9   5  -1    18.51    26.57   8.46 o
  10   5  -1   504.61   524.08  28.54 o
  11   5  -1    68.74    59.67   7.64 o
   1   7  -1   416.17   406.27  36.84 o
   2   7  -1   534.68   363.36  45.54 o
   3   7  -1    93.71   121.36  29.68 o
   4   7  -1  1829.39  1635.18 112.30 o
   5   7  -1   198.70   237.08  16.49 o
   6   7  -1    34.23    29.84   9.09 o
   7   7  -1   137.21   116.91  16.06 o
   8   7  -1   851.05   868.19  36.57 o
   9   7  -1     5.07     0.71   7.72 <
  10   7  -1   366.99   385.05  27.55 o
  11   7  -1    46.87    41.49   9.29 o
   1   9  -1  2280.66  2612.17 131.79 o
   2   9  -1  4796.60  4763.56 256.02 o
   3   9  -1   128.80   107.30  27.99 o
   4   9  -1  1038.73   905.39  39.40 o
   5   9  -1   368.86   326.95  23.42 o
   6   9  -1    32.23    36.02  10.39 o
   7   9  -1   173.27   136.47  13.15 o
   8   9  -1   430.11   422.25  22.59 o
   9   9  -1   218.11   194.10  16.14 o
  10   9  -1   535.10   564.78  25.15 o
   1  11  -1  3699.38  3517.83  85.02 o
   2  11  -1   775.24   852.17  31.92 o
   3  11  -1   781.93   730.62  30.15 o
   4  11  -1   892.85   808.79  37.55 o
   5  11  -1  4905.63  5035.83  98.57 o
   6  11  -1   228.53   232.95  20.39 o
   7  11  -1  4076.22  4222.98  70.18 o
   8  11  -1    94.59    83.88   8.70 o
   9  11  -1   428.34   412.09  22.48 o
  10  11  -1   212.72   217.32  18.11 o
   1  13  -1  1144.42  1040.01  39.84 o
   2  13  -1  1344.29  1315.16  42.24 o
   3  13  -1    82.39    70.22   9.64 o
   4  13  -1  3293.01  3419.94  75.30 o
   5  13  -1  3015.22  3035.44  70.07 o
   6  13  -1  1279.76  1265.09  36.61 o
   7  13  -1  1537.36  1610.62  42.12 o
   8  13  -1   248.32   252.91  17.44 o
   9  13  -1    79.39    79.71  11.93 o
   1  15  -1   776.32   844.10  39.01 o
   2  15  -1  1752.21  1747.29  58.06 o
   3  15  -1    23.46    16.26   3.98 o
   4  15  -1   895.49   920.66  34.95 o
   5  15  -1   305.52   284.71  16.10 o
   6  15  -1    81.98    77.98   7.24 o
   7  15  -1   294.98   262.36  17.16 o
   8  15  -1   309.10   308.57  16.49 o
   1  17  -1   158.52   175.21  15.51 o
   2  17  -1   547.37   523.84  30.19 o
   3  17  -1  1655.05  1728.63  54.44 o
   4  17  -1   694.61   701.61  28.54 o
   5  17  -1   275.51   287.15  16.81 o
   6  17  -1    31.54    24.64   5.63 o
   7  17  -1   271.35   248.93  15.04 o
   1  19  -1  1768.37  1899.15  50.23 o
   2  19  -1     2.53     7.44   5.51 <
   3  19  -1   213.96   208.03  16.18 o
   4  19  -1    45.26    52.75   6.77 o
   5  19  -1  1015.68  1095.63  35.90 o
   6  19  -1    32.55    32.44   8.46 o
   1  21  -1   424.99   427.48  21.61 o
   2  21  -1   849.69   917.00  32.44 o
   3  21  -1    44.70    54.68   6.65 o
   4  21  -1  1159.89  1274.46  43.34 o
   2   0   0 18761.90 18489.80 253.42 o
   4   0   0   601.66   498.77  60.03 o
   6   0   0  1427.87  1432.50  52.83 o
   8   0   0    40.59    11.34   9.13 <
  10   0   0  3489.92  3565.42 101.79 o
   1   2   0  1059.61  1093.11  44.95 o
   2   2   0    82.83   169.02  22.59 o
   3   2   0  6489.16  6124.06 162.88 o
   4   2   0     8.49    94.79  19.68 o
   5   2   0  1226.07  1356.17  91.24 o
   6   2   0  2940.50  3147.31  65.66 o
   7   2   0   100.00   109.86  13.50 o
   8   2   0  1155.68  1075.24  40.35 o
   9   2   0  1034.41  1052.45  39.01 o
  10   2   0   370.42   345.33  21.81 o
  11   2   0  2213.54  2420.43  54.64 o
   0   4   0  5506.56  5580.54 148.52 o
   1   4   0   162.19   114.43  16.73 o
   2   4   0    28.47    24.80  10.59 <
   3   4   0 12021.40 10877.10 238.11 o
   4   4   0  1252.37  1285.32  94.51 o
   5   4   0   227.09   260.23  43.30 o
   6   4   0     3.08    -4.05   6.02 <
   7   4   0  2170.34  2465.50  60.07 o
   8   4   0     0.60    13.90   8.46 <
   9   4   0    11.84    13.23   6.69 <
  10   4   0     0.70    -3.42   7.83 <
  11   4   0     4.79     4.68   6.81 <
   0   6   0 13000.70 11820.00 214.21 o
   1   6   0  2707.68  2816.39  80.69 o
   2   6   0  2032.46  1910.88  99.35 o
   3   6   0  2679.20  2425.04 123.48 o
   4   6   0   318.22   393.12  54.32 o
   5   6   0  1997.79  2299.59  81.36 o
   6   6   0    31.51    68.73  10.43 o
   7   6   0   121.48   103.84  12.48 o
   8   6   0    20.73    31.92   9.01 o
   9   6   0   442.29   431.58  21.41 o
  10   6   0   198.64   213.58  19.01 o
  11   6   0   385.70   453.74  26.88 o
   0   8   0  3913.19  3696.74 146.71 o
   1   8   0  2146.74  1728.78  72.39 o
   2   8   0  2840.79  2964.55 151.98 o
   3   8   0  1290.28  1867.50 125.14 o
   4   8   0  1763.95  1648.13  76.52 o
   5   8   0    30.76    24.80  10.67 <
   6   8   0  4462.45  4270.57  94.24 o
   7   8   0    79.87   134.38  18.50 o
   8   8   0  1993.02  2076.60  63.49 o
   9   8   0   250.95   258.10  16.97 o
  10   8   0     0.80     5.04   6.61 <
  11   8   0     3.21     2.56   5.08 <
   0  10   0  5400.00  6094.18 176.07 o
   1  10   0  4357.55  4497.15 165.88 o
   2  10   0  2982.05  2824.53 169.30 o
   3  10   0  6209.38  6577.96 131.12 o
   4  10   0     1.38     9.72   7.83 <
   5  10   0  1485.26  1334.60  49.20 o
   6  10   0    13.60     3.82   7.56 <
   7  10   0   755.55   618.71  32.87 o
   8  10   0   554.31   567.61  29.48 o
   9  10   0  1041.14  1149.75  36.41 o
  10  10   0   531.84   466.45  23.85 o
   0  12   0     8.89    10.35   5.98 <
   1  12   0  1536.46  1186.24  38.58 o
   2  12   0  1427.40  1546.26  45.07 o
   3  12   0   368.59   337.85  25.31 o
   4  12   0    27.63    20.27   8.07 <
   5  12   0   419.37   378.67  25.19 o
   6  12   0     6.98    11.18   8.46 <
   7  12   0    22.05    -1.06   8.15 <
   8  12   0   982.29   900.00  31.57 o
   9  12   0  2390.67  2487.86  46.09 o
   0  14   0  2233.49  2015.98  68.53 o
   1  14   0  1486.60  1391.36  46.53 o
   2  14   0  2407.67  2788.12  60.42 o
   3  14   0  6597.66  6704.94 107.19 o
   4  14   0   457.18   474.72  28.11 o
   5  14   0   190.60   165.88  16.26 o
   6  14   0   262.76   229.68  15.31 o
   7  14   0  1466.33  1577.39  43.34 o
   8  14   0     5.95    -5.75   5.47 <
   9  14   0   292.17   286.40  15.43 o
   0  16   0  1177.08   913.38  49.05 o
   1  16   0   830.72   909.92  32.16 o
   2  16   0  2887.08  2994.86  59.08 o
   3  16   0    90.51   102.70  13.86 o
   4  16   0   305.72   245.04  18.38 o
   5  16   0     0.38     1.54   6.26 <
   6  16   0  1078.84   993.72  30.55 o
   7  16   0    28.48    19.13   2.68 o
   8  16   0   114.92   138.32  14.88 o
   0  18   0   136.10    91.68  14.88 o
   1  18   0   576.49   582.18  27.99 o
   2  18   0   886.85   822.57  35.70 o
   3  18   0   561.33   716.88  44.95 o
   4  18   0  1040.80  1224.62  48.26 o
   5  18   0   393.73   412.76  26.06 o
   6  18   0   176.65   175.68  15.23 o
   7  18   0    16.51    21.77   8.03 <
   0  20   0   219.52   258.42  24.76 o
   1  20   0   302.64   298.06  18.19 o
   2  20   0     0.84     1.65   4.13 <
   3  20   0   713.73   864.69  34.60 o
   4  20   0   456.47   472.04  26.57 o
   5  20   0    82.11    81.48   9.76 o
   0  22   0  1824.55  2302.58 102.38 o
   1  22   0    15.29    21.30   7.68 <
   2  22   0   881.32   985.49  37.75 o
   1   1   1 15973.20 17941.10 262.47 o
   2   1   1 20819.10 20856.10 255.03 o
   3   1   1  5099.09  5188.36 133.28 o
   4   1   1  5438.52  5369.31 168.87 o
   5   1   1  1106.89  1089.45  77.27 o
   6   1   1   205.34   196.50  16.69 o
   7   1   1   512.12   529.32  31.25 o
   8   1   1  1639.74  1658.48  65.30 o
   9   1   1   399.09   377.85  23.78 o
  10   1   1   244.23   284.48  20.35 o
  11   1   1    53.14    43.54  11.42 o
   1   3   1  3173.08  2858.27  74.44 o
   2   3   1  7150.87  7156.39 142.73 o
   3   3   1  1601.68  1582.83  68.14 o
   4   3   1  1592.56  1672.77  96.20 o
   5   3   1  7157.95  7705.31 261.13 o
   6   3   1   539.64   569.90  29.01 o
   7   3   1  4031.14  4207.32 105.14 o
   8   3   1   786.13   716.84  42.63 o
   9   3   1   843.36   871.93  40.58 o
  10   3   1  1461.83  1530.83  47.75 o
  11   3   1   108.39   148.83  14.13 o
   1   5   1  4812.55  4310.29  97.50 o
   2   5   1  3535.82  3432.30 119.58 o
   3   5   1  1749.14  1805.27  96.68 o
   4   5   1  1948.62  1958.00 121.20 o
   5   5   1  3341.06  3471.94 148.91 o
   6   5   1  1395.10  1548.03  60.46 o
   7   5   1  1175.66  1149.83  48.89 o
   8   5   1    45.45    14.17   9.60 <
   9   5   1    13.10    14.68   9.25 <
  10   5   1   532.67   583.52  31.77 o
  11   5   1    42.48    48.69   7.83 o
   1   7   1   407.41   465.78  36.80 o
   2   7   1   349.02   183.43  29.80 o
   3   7   1    94.44   110.89  27.36 o
   4   7   1  1834.51  1630.97 121.55 o
   5   7   1   166.99   176.39  19.37 o
   6   7   1    26.94    18.62   8.78 <
   7   7   1   116.07   104.98  18.26 o
   8   7   1   901.48   900.98  41.49 o
   9   7   1     4.97    18.58   6.22 <
  10   7   1   317.30   330.22  22.16 o
  11   7   1    34.48    27.48   8.38 o
   1   9   1  2571.42  2838.19 104.51 o
   2   9   1  4823.81  4929.31 184.97 o
   3   9   1   124.37   159.22  26.77 o
   4   9   1  1024.55   914.01  48.22 o
   5   9   1   401.00   332.22  29.64 o
   6   9   1    35.44    15.78  12.99 <
   7   9   1   154.42   152.93  16.10 o
   8   9   1   354.60   341.51  20.35 o
   9   9   1   209.18   195.00  14.29 o
  10   9   1   616.10   619.69  29.88 o
   1  11   1  3660.21  3513.11  90.06 o
   2  11   1   843.96   897.24  38.89 o
   3  11   1   771.86   758.53  43.73 o
   4  11   1   901.53   865.67  50.90 o
   5  11   1  4633.29  4696.68 104.00 o
   6  11   1   229.99   198.59  19.48 o
   7  11   1  4282.29  4321.15  78.88 o
   8  11   1   104.88    89.55  10.43 o
   9  11   1   435.49   379.73  20.51 o
  10  11   1   185.52   177.88  12.52 o
   1  13   1  1181.61  1132.55  46.88 o
   2  13   1  1416.38  1380.19  55.93 o
   3  13   1    81.85    95.93  13.78 o
   4  13   1  3497.05  3699.22  95.73 o
   5  13   1  3094.04  3053.59  82.43 o
   6  13   1  1244.91  1289.34  44.44 o
   7  13   1  1631.80  1694.03  47.55 o
   8  13   1   230.57   244.17  16.14 o
   9  13   1    71.90    66.64   7.36 o
   1  15   1   816.12   857.01  33.26 o
   2  15   1  1337.89  1355.74  47.75 o
   3  15   1    23.85    18.50   6.18 <
   4  15   1  1037.84  1007.22  47.39 o
   5  15   1   341.87   323.29  23.42 o
   6  15   1    88.27    94.98  12.99 o
   7  15   1   270.95   250.35  17.71 o
   8  15   1   187.95   190.04  14.13 o
   1  17   1   283.39   293.96  19.64 o
   2  17   1   572.79   537.19  29.96 o
   3  17   1  1638.40  1686.63  47.47 o
   4  17   1   664.10   672.60  32.28 o
   5  17   1   243.66   257.16  17.91 o
   6  17   1    28.03    17.99   6.97 <
   7  17   1   297.84   296.44  19.29 o
   1  19   1  1704.48  1810.97  50.35 o
   2  19   1     0.78     3.90   4.92 <
   3  19   1   219.87   209.92  17.87 o
   4  19   1    39.32    42.35   7.87 o
   5  19   1   891.30   968.53  41.72 o
   6  19   1    31.40    43.89  10.39 o
   1  21   1   444.26   443.03  29.21 o
   2  21   1   833.71   909.92  40.27 o
   3  21   1    42.95    60.19   9.88 o
   4  21   1  1206.00  1303.94  55.34 o
   0   0   2 22845.00 24529.10 472.40 o
   2   0   2 36094.20 38793.20 822.41 o
   4   0   2  1521.53  1521.74 110.37 o
   6   0   2  3036.40  3018.20 119.66 o
   8   0   2   885.84   836.46  60.50 o
  10   0   2   163.67   154.89  23.18 o
   0   2   2 11743.90 12029.70 209.61 o
   1   2   2 12259.60 12775.30 180.56 o
   2   2   2  6696.15  7043.15 186.23 o
   3   2   2  5898.30  6284.58 189.85 o
   4   2   2  4136.20  4624.45 137.34 o
   5   2   2   683.82   610.60  63.49 o
   6   2   2  1009.75   926.25  52.04 o
   7   2   2   585.28   530.34  38.30 o
   8   2   2   398.63   370.76  28.77 o
   9   2   2  1755.73  1892.93  70.22 o
  10   2   2   513.49   545.26  32.28 o
  11   2   2   322.86   315.61  25.11 o
   0   4   2   308.58   423.39  40.39 o
   1   4   2  2229.39  1763.07  81.17 o
   2   4   2  5992.30  6226.25 144.46 o
   3   4   2   422.07   401.62  42.08 o
   4   4   2  1054.51  1001.51  66.33 o
   5   4   2   976.12   893.90  49.99 o
   6   4   2   606.24   612.49  40.19 o
   7   4   2   211.22   249.25  24.72 o
   8   4   2  1010.91   994.11  59.01 o
   9   4   2  1225.13  1461.71  63.34 o
  10   4   2    64.44    67.70  10.27 o
  11   4   2    51.21    70.66  10.59 o
   0   6   2  4949.47  5416.55 376.27 o
   1   6   2  1985.72  1822.70  96.87 o
   2   6   2  2937.19  2936.72 157.96 o
   3   6   2  6897.11  7441.54 261.37 o
   4   6   2    64.42    38.06  13.62 <
   5   6   2   767.07   718.49  49.36 o
   6   6   2   537.71   525.02  48.69 o
   7   6   2   180.91   107.11  22.28 o
   8   6   2   586.23   567.81  44.01 o
   9   6   2   398.59   434.49  32.00 o
  10   6   2   344.51   351.00  22.79 o
  11   6   2   138.53   116.67  22.52 o
   0   8   2 17966.40 18930.30 505.93 o
   1   8   2  3693.95  4153.59 131.59 o
   2   8   2  2996.10  3031.78 170.44 o
   3   8   2  1391.98  1636.24  92.86 o
   4   8   2   844.39   882.01  63.37 o
   5   8   2   264.76   361.20  44.48 o
   6   8   2  2946.44  2943.02 106.91 o
   7   8   2    52.86    69.59  17.00 o
   8   8   2   490.72   472.20  27.95 o
   9   8   2    66.56    83.25  12.12 o
  10   8   2   199.04   168.79  11.81 o
   0  10   2   662.56   629.81  71.84 o
   1  10   2    36.16    35.27  14.21 <
   2  10   2   129.20   128.28  18.38 o
   3  10   2  4568.23  4323.52 126.67 o
   4  10   2   385.27   417.64  37.95 o
   5  10   2  1475.00  1599.12  83.65 o
   6  10   2   120.96   111.75  19.92 o
   7  10   2   278.07   276.25  32.40 o
   8  10   2    33.91    44.32  10.39 o
   9  10   2   779.90   705.98  31.14 o
  10  10   2    79.43    47.31   9.01 o
   0  12   2   580.71   615.52  85.85 o
   1  12   2  1206.12  1304.77  64.87 o
   2  12   2    66.76    89.55  16.61 o
   3  12   2  5047.13  5161.91 120.14 o
   4  12   2   479.55   524.12  35.94 o
   5  12   2    17.73    49.40  16.57 <
   6  12   2   721.20   666.49  53.22 o
   7  12   2  1539.62  1567.44  52.20 o
   8  12   2    50.74    34.60   8.82 o
   9  12   2   475.95   431.81  20.23 o
   0  14   2  6150.20  6410.86 272.43 o
   1  14   2   131.51   135.05  18.15 o
   2  14   2  1172.52  1217.58  55.07 o
   3  14   2   979.27   882.95  39.44 o
   4  14   2   324.05   347.10  28.58 o
   5  14   2  1026.30  1024.62  47.04 o
   6  14   2   403.77   447.44  26.37 o
   7  14   2   282.50   278.57  23.89 o
   8  14   2   284.15   226.10  18.66 o
   0  16   2  7024.97  7666.97 192.88 o
   1  16   2   350.18   336.71  33.85 o
   2  16   2   913.49   807.69  41.88 o
   3  16   2   160.56   145.96  13.86 o
   4  16   2   609.02   525.38  31.61 o
   5  16   2   141.44   122.62  12.01 o
   6  16   2  1294.84  1445.53  50.82 o
   7  16   2     0.41    -8.38   8.42 <
   0  18   2   606.53   545.18  48.93 o
   1  18   2   187.15   196.62  20.31 o
   2  18   2     7.47    -0.20   6.34 <
   3  18   2  1341.01  1441.47  50.86 o
   4  18   2     8.87    10.55   4.61 <
   5  18   2   199.56   213.15  15.39 o
   6  18   2   169.70   176.46  14.29 o
   0  20   2   481.41   478.34  39.28 o
   1  20   2   269.39   327.54  21.81 o
   2  20   2    74.33    70.70  11.02 o
   3  20   2   643.98   678.89  44.60 o
   4  20   2    43.54    27.04   9.21 <
   0  22   2  1484.38  1692.06  87.39 o
   1  22   2   178.69   197.64  28.81 o
   1   1   3   207.04   244.13  27.28 o
   2   1   3  1492.09  1428.05  66.92 o
   3   1   3  3812.36  4751.20 142.41 o
   4   1   3  6185.10  6712.34 160.64 o
   5   1   3   926.12  1038.55  65.97 o
   6   1   3    40.40    42.91  13.82 o
   7   1   3   210.58   184.73  26.10 o
   8   1   3   235.71   228.93  28.85 o
   9   1   3   296.54   264.72  29.17 o
  10   1   3   409.59   507.55  47.59 o
  11   1   3   123.05   103.33  10.86 o
   1   3   3  4131.09  4201.29 138.87 o
   2   3   3  4649.09  5108.65 161.55 o
   3   3   3   903.91  1053.98  65.66 o
   4   3   3  3989.11  4534.38 117.69 o
   5   3   3  4060.05  3795.15 105.33 o
   6   3   3   540.78   538.92  45.66 o
   7   3   3  4267.71  4462.19 124.27 o
   8   3   3   826.31   784.90  43.50 o
   9   3   3   338.65   346.47  24.72 o
  10   3   3    79.58    77.03  11.65 o
  11   3   3    83.85   156.04  32.08 o
   1   5   3  2469.75  2266.44 126.51 o
   2   5   3  1982.97  2026.53  96.64 o
   3   5   3   805.65   908.26  63.37 o
   4   5   3  2864.07  3134.12 102.54 o
   5   5   3   660.32   645.95  44.56 o
   6   5   3   240.45   225.04  30.94 o
   7   5   3  2763.13  2672.36  90.26 o
   8   5   3   753.75   718.49  38.50 o
   9   5   3   612.16   573.79  34.36 o
  10   5   3   163.01   135.05  14.68 o
   1   7   3   806.26  1016.39  93.17 o
   2   7   3  4914.39  5103.65 330.41 o
   3   7   3   276.71   259.44  31.96 o
   4   7   3   911.45   829.18  56.05 o
   5   7   3    52.79    34.48  17.24 <
   6   7   3   133.21    99.16  20.63 o
   7   7   3    12.95    41.92  18.46 <
   8   7   3   491.23   437.48  30.59 o
   9   7   3   415.14   411.74  26.81 o
  10   7   3   317.65   355.21  18.07 o
   1   9   3   346.30   405.60  39.60 o
   2   9   3  1279.18  1354.56  82.50 o
   3   9   3   214.77   201.93  34.13 o
   4   9   3  2853.86  2991.00 127.30 o
   5   9   3   312.06   283.57  40.27 o
   6   9   3   113.82    91.87  16.53 o
   7   9   3   106.45    94.35  18.23 o
   8   9   3   389.60   364.82  27.32 o
   9   9   3     5.17     6.53   6.06 <
  10   9   3   244.77   212.88  29.29 o
   1  11   3  2892.46  2976.99 119.31 o
   2  11   3   940.80   943.37  62.23 o
   3  11   3    98.51    97.97  24.05 o
   4  11   3   656.83   690.15  58.22 o
   5  11   3  6606.87  6921.36 180.56 o
   6  11   3   283.31   283.77  30.98 o
   7  11   3  2283.45  2408.51 102.34 o
   8  11   3     6.18    20.04   8.19 <
   9  11   3    52.75    63.93   9.41 o
   1  13   3  1125.05  1029.46  63.22 o
   2  13   3  1561.00  1549.45  80.62 o
   3  13   3    64.36    47.94  13.27 o
   4  13   3   320.33   261.65  19.64 o
   5  13   3  1624.92  1592.16  59.60 o
   6  13   3  1294.89  1366.21  54.83 o
   7  13   3   817.38   800.76  39.68 o
   8  13   3   147.31   161.23  14.41 o
   1  15   3   349.88   339.98  47.16 o
   2  15   3  2090.04  2159.77  73.25 o
   3  15   3    45.20    38.58   8.86 o
   4  15   3   509.69   493.22  24.80 o
   5  15   3   353.03   300.77  20.23 o
   6  15   3    26.67    25.15   7.91 o
   7  15   3    38.51    38.34   7.09 o
   1  17   3   317.61   306.17  26.73 o
   2  17   3  1342.93  1404.35  55.50 o
   3  17   3    48.51    43.57   9.88 o
   4  17   3   573.79   536.12  35.15 o
   5  17   3   617.56   616.74  33.66 o
   6  17   3    20.10    11.77   4.41 <
   1  19   3  1621.02  1771.69  56.72 o
   2  19   3   149.10   144.30  15.51 o
   3  19   3    36.81    27.87   7.83 o
   4  19   3     0.19     6.06   4.29 <
   5  19   3  1023.11  1060.83  67.74 o
   1  21   3   303.68   319.98  17.99 o
   2  21   3   693.08   755.10  58.77 o
   0   0   4 14689.60 15831.70 456.61 o
   2   0   4  3951.79  4814.73 174.38 o
   4   0   4  1185.84  1222.26  73.14 o
   6   0   4  4482.11  4757.77 209.25 o
   8   0   4   260.53   288.65  39.44 o
  10   0   4   259.87   304.79  44.76 o
   0   2   4  2773.80  2820.44 172.17 o
   1   2   4   233.89   240.55  37.87 o
   2   2   4  1214.03  1538.11  91.48 o
   3   2   4  4378.60  4437.79 109.86 o
   4   2   4  1191.74  1397.54  66.60 o
   5   2   4  1195.52  1287.76  72.55 o
   6   2   4   446.73   378.12  43.77 o
   7   2   4   439.94   482.63  39.44 o
   8   2   4   137.30   154.89  19.88 o
   9   2   4   571.03   546.99  34.64 o
  10   2   4   193.90   231.77  27.95 o
   0   4   4   941.64   903.70 105.93 o
   1   4   4  1360.22  1259.93  85.46 o
   2   4   4    20.08    24.56  21.41 <
   3   4   4  2744.49  2472.75  90.77 o
   4   4   4  1986.34  2130.52  86.44 o
   5   4   4   124.50    82.03  16.02 o
   6   4   4  1007.43  1079.14  76.95 o
   7   4   4   664.61   766.20  55.97 o
   8   4   4    96.46    99.59  16.26 o
   9   4   4   340.24   359.31  28.77 o
  10   4   4   171.70   153.24  15.59 o
   0   6   4  3627.12  3626.40 283.37 o
   1   6   4   338.53   281.96  63.34 o
   2   6   4   347.57   361.98  36.17 o
   3   6   4  1807.01  1797.47  82.47 o
   4   6   4   718.19   689.96  51.37 o
   5   6   4  1722.60  1640.53  82.62 o
   6   6   4   964.11  1013.52  75.62 o
   7   6   4   504.59   495.89  35.54 o
   8   6   4     6.31    12.05   9.49 <
   9   6   4  1048.35  1039.18  59.52 o
  10   6   4   208.45   207.88  38.42 o
   0   8   4  7757.60  7889.02 412.29 o
   1   8   4  1150.20  1243.79  95.97 o
   2   8   4  5265.75  5472.48 148.56 o
   3   8   4    77.15    10.90  18.26 <
   4   8   4    20.78    99.19  25.66 o
   5   8   4   669.34   633.78  55.62 o
   6   8   4  1018.59   998.60  75.30 o
   7   8   4    21.34    22.16  11.26 <
   8   8   4   192.07   190.91  21.02 o
   9   8   4     9.42    36.92  12.36 <
   0  10   4    15.85    51.29  23.58 <
   1  10   4  2402.65  2524.39 114.04 o
   2  10   4   326.61   410.64  49.75 o
   3  10   4  3170.64  3197.38 142.18 o
   4  10   4  1138.67  1186.40  89.00 o
   5  10   4    85.07    47.00  30.07 <
   6  10   4   299.32   286.21  28.81 o
   7  10   4   264.20   265.42  26.29 o
   8  10   4     7.08     9.84   5.39 <
   9  10   4   451.77   398.24  29.21 o
   0  12   4    26.84     7.83  18.11 <
   1  12   4   155.17   185.68  34.29 o
   2  12   4    86.49   115.41  24.01 o
   3  12   4   468.01   419.33  41.92 o
   4  12   4   120.47   125.17  24.76 o
   5  12   4   774.88   853.11  45.03 o
   6  12   4    17.62    18.19   8.78 <
   7  12   4   361.53   348.17  28.93 o
   8  12   4   216.46   183.27  14.09 o
   0  14   4  2033.79  2291.16 233.50 o
   1  14   4   778.55   765.06  76.13 o
   2  14   4  2239.35  2334.27 107.50 o
   3  14   4  1491.58  1538.39  67.11 o
   4  14   4   183.63   185.16  20.35 o
   5  14   4    66.29    75.70  15.04 o
   6  14   4   409.76   377.69  28.77 o
   7  14   4    82.95    65.42   9.64 o
   0  16   4  2543.15  2868.46 119.07 o
   1  16   4   697.59   714.01  47.00 o
   2  16   4   305.01   308.57  25.27 o
   3  16   4   310.01   292.35  21.26 o
   4  16   4   373.47   354.23  24.52 o
   5  16   4    25.00    10.71   8.86 <
   6  16   4   821.28   749.75  43.02 o
   0  18   4   780.78   815.84  54.56 o
   1  18   4   350.74   357.46  21.77 o
   2  18   4   172.92   226.02  19.68 o
   3  18   4   504.24   511.21  27.16 o
   4  18   4     5.36     5.12   3.58 <
   0  20   4   415.48   395.80  29.21 o
   1  20   4    30.07    35.15   5.08 o
   2  20   4   382.81   377.10  37.12 o
   1   1   5   123.25   117.11  25.27 o
   2   1   5  2667.67  2782.97 101.60 o
   3   1   5     3.81    -0.08   9.88 <
   4   1   5   441.53   386.19  30.94 o
   5   1   5    27.01    32.24  10.08 o
   6   1   5   170.03   185.64  25.78 o
   7   1   5    48.97    44.95  11.45 o
   8   1   5   483.15   539.78  35.27 o
   9   1   5   275.83   321.75  24.21 o
   1   3   5   911.36   775.18  72.62 o
   2   3   5   136.93   137.77  19.96 o
   3   3   5   118.92   123.01  21.61 o
   4   3   5   740.03   789.15  58.02 o
   5   3   5  5363.50  5518.93 152.22 o
   6   3   5   803.24   874.06  72.66 o
   7   3   5  1992.23  2095.53  86.95 o
   8   3   5   132.05   129.90  20.94 o
   9   3   5   186.28   161.78  18.46 o
   1   5   5  2561.20  2577.81 139.46 o
   2   5   5   996.80  1129.64  77.39 o
   3   5   5   438.93   493.26  43.97 o
   4   5   5  1754.95  1824.32 103.21 o
   5   5   5  4633.39  4662.08 180.44 o
   6   5   5   458.71   494.05  50.78 o
   7   5   5   596.06   702.04  61.45 o
   8   5   5   477.32   473.58  39.84 o
   9   5   5    57.69    55.38  15.19 o
   1   7   5   125.04   139.94  41.49 o
   2   7   5  1885.96  1900.64 104.98 o
   3   7   5   526.67   582.14  58.10 o
   4   7   5   562.49   496.52  54.75 o
   5   7   5   307.29   301.91  44.28 o
   6   7   5   271.71   266.09  39.17 o
   7   7   5    98.51    99.47  18.46 o
   8   7   5   106.41   121.24  16.22 o
   9   7   5    26.76    39.52  10.75 o
   1   9   5   488.12   468.14  47.75 o
   2   9   5  2703.87  2879.64 116.99 o
   3   9   5   771.91   769.35  63.96 o
   4   9   5  1863.23  1865.61  98.80 o
   5   9   5   446.39   474.56  42.98 o
   6   9   5    57.38    50.98  15.39 o
   7   9   5   311.57   300.14  31.29 o
   8   9   5   754.88   813.55  63.22 o
   1  11   5  1173.66  1198.17  79.71 o
   2  11   5   751.91   663.03  66.09 o
   3  11   5    57.29    53.65  12.40 o
   4  11   5    17.22    13.90   6.06 <
   5  11   5   442.15   446.85  35.78 o
   6  11   5   174.73   180.12  22.00 o
   7  11   5  1624.69  1600.58  70.03 o
   8  11   5   174.21   185.56  38.42 o
   1  13   5   526.17   545.34  75.26 o
   2  13   5  1253.32  1240.57  66.48 o
   3  13   5   490.57   456.26  30.35 o
   4  13   5  1129.85  1108.50  54.20 o
   5  13   5   535.73   497.31  29.99 o
   6  13   5    81.21    66.76  15.27 o
   7  13   5   672.40   572.30  35.70 o
   1  15   5   147.58   149.66  17.95 o
   2  15   5   234.99   225.43  20.82 o
   3  15   5   426.98   401.39  24.44 o
   4  15   5   868.01   849.89  38.26 o
   5  15   5    13.86    14.01   7.09 <
   1  17   5   238.95   265.11  18.30 o
   2  17   5   590.20   577.69  26.49 o
   3  17   5    34.73    28.46   5.39 o
   4  17   5   880.58   880.00  42.83 o
   0   0   6  3159.16  3472.33 468.62 o
   2   0   6  1622.62  1421.87  99.31 o
   4   0   6   344.62   338.99  50.70 o
   6   0   6   986.07  1199.08 111.28 o
   8   0   6   721.60   764.55  82.27 o
   0   2   6  1695.87  1715.44 225.51 o
   1   2   6   886.63   793.76  92.94 o
   2   2   6   231.08   190.36  31.77 o
   3   2   6  1165.85  1085.28  58.93 o
   4   2   6   115.00    60.82  21.96 <
   5   2   6   678.63   703.69  50.27 o
   6   2   6    17.04    16.89  11.61 <
   7   2   6    21.08    26.49   9.09 <
   8   2   6   359.94   371.39  30.27 o
   0   4   6   227.60   155.29  47.00 o
   1   4   6   235.97   309.00  60.93 o
   2   4   6    79.26    81.64  30.43 <
   3   4   6  1240.84  1150.78  64.95 o
   4   4   6   965.74  1008.01  62.74 o
   5   4   6   145.19   143.01  17.52 o
   6   4   6   250.45   240.11  35.82 o
   7   4   6   418.26   470.43  38.65 o
   8   4   6   274.33   241.02  24.17 o
   0   6   6   475.89   438.15 123.44 o
   1   6   6   350.44   303.14  82.07 o
   2   6   6  1287.27  1263.24  99.31 o
   3   6   6  3216.65  3228.32 141.27 o
   4   6   6   322.05   304.98  34.48 o
   5   6   6   136.72   136.04  17.87 o
   6   6   6    85.68   119.11  23.66 o
   7   6   6   976.50  1064.42  58.61 o
   8   6   6    30.14    48.77   9.37 o
   0   8   6  7775.81  8016.16 652.40 o
   1   8   6   613.72   485.78  66.13 o
   2   8   6  1198.80  1197.27 100.49 o
   3   8   6   169.76   217.80  29.17 o
   4   8   6   226.44   202.92  25.27 o
   5   8   6   104.42   110.22  26.53 o
   6   8   6   856.84   951.68  57.43 o
   7   8   6   164.05   133.28  17.12 o
   0  10   6  1409.03  1496.94  87.43 o
   1  10   6   182.30   127.18  17.91 o
   2  10   6   206.30   206.42  25.27 o
   3  10   6   148.29   180.60  23.74 o
   4  10   6   136.76   140.92  22.99 o
   5  10   6   361.24   352.73  34.99 o
   6  10   6   219.56   236.30  27.55 o
   7  10   6   144.42   156.78  15.47 o
   0  12   6   399.95   362.65  38.14 o
   1  12   6    34.99    30.07  12.64 <
   2  12   6   253.28   294.43  25.90 o
   3  12   6   715.11   819.62  65.19 o
   4  12   6    18.69    27.51   8.86 o
   5  12   6    95.78    77.55  11.61 o
   6  12   6     9.23    23.42   9.41 <
   0  14   6   879.68   834.73  56.56 o
   1  14   6    63.60    63.96   9.92 o
   2  14   6   357.20   404.77  22.99 o
   3  14   6   341.33   363.71  24.21 o
   4  14   6    54.16    47.83   8.34 o
   0  16   6  1712.00  1680.37  55.07 o
   1  16   6    26.41    24.41   5.71 o
   2  16   6   680.08   751.09  35.35 o
   3  16   6   256.00   239.52  31.65 o
   1   1   7   139.24   161.39  38.77 o
   2   1   7   251.05   201.22  31.53 o
   3   1   7   571.75   577.06  37.39 o
   4   1   7   423.52   495.46  35.35 o
   5   1   7    38.12    49.01  12.60 o
   6   1   7     8.45    13.46   7.16 <
   7   1   7    90.88   109.74  18.19 o
   1   3   7  1127.45  1121.81  86.09 o
   2   3   7   323.98   326.87  48.65 o
   3   3   7   553.28   595.37  38.89 o
   4   3   7   304.24   342.97  33.14 o
   5   3   7  1217.75  1261.11  77.55 o
   6   3   7   216.40   195.63  27.91 o
   7   3   7  1300.91  1507.64  74.44 o
   1   5   7   507.56   513.14 108.01 o
   2   5   7   998.85   976.28  70.50 o
   3   5   7   132.45   139.62  23.11 o
   4   5   7   788.41   779.90  42.39 o
   5   5   7  1764.61  1845.65  91.79 o
   6   5   7   161.59   158.28  20.63 o
   7   5   7  1100.47  1206.67  65.07 o
   1   7   7    77.60    86.05  14.29 o
   2   7   7   756.22   844.97  66.05 o
   3   7   7   961.83   971.83  67.31 o
   4   7   7  1012.96  1166.41  50.54 o
   5   7   7   229.38   279.24  35.03 o
   6   7   7   262.81   290.50  22.91 o
   1   9   7   818.84   833.47  45.78 o
   2   9   7  1165.20  1252.06  65.15 o
   3   9   7   310.18   266.80  28.18 o
   4   9   7   341.02   350.73  33.93 o
   5   9   7   343.08   341.67  29.40 o
   1  11   7   982.56   999.15  44.01 o
   2  11   7    49.37    37.00  14.01 <
   3  11   7     5.61     2.64   8.42 <
   4  11   7   373.70   392.10  30.70 o
   1  13   7   156.55   167.29  17.99 o
   2  13   7   350.54   358.52  33.77 o
   3  13   7    27.21    23.66   6.97 o
   0   0   8  1759.53  1573.81 117.89 o
   2   0   8   265.54   258.89  32.91 o
   4   0   8    96.91   169.18  30.07 o
   0   2   8    63.15    81.09  15.12 o
   1   2   8   301.30   255.39  23.97 o
   2   2   8   227.69   268.97  27.83 o
   3   2   8  1374.45  1518.19  77.98 o
   4   2   8    95.56    54.79  16.34 o
   5   2   8   136.53   148.60  30.62 o
   0   4   8   128.60    99.04  31.18 o
   1   4   8   111.59    47.08  18.11 <
   2   4   8   197.20   258.61  54.08 o
   3   4   8   360.49   419.85  40.27 o
   4   4   8    51.70    46.45  13.15 o
   5   4   8    92.78   102.19  24.88 o
   0   6   8  3604.37  3700.40 184.97 o
   1   6   8   695.65   617.92  41.65 o
   2   6   8   446.67   495.27  67.39 o
   3   6   8   153.22   167.45  29.56 o
   4   6   8    92.25   136.08  26.29 o
   0   8   8  1191.66  1106.73  83.80 o
   1   8   8   283.67   210.47  39.40 o
   2   8   8  1167.16   977.42  92.62 o
   3   8   8    62.69   102.93  29.52 o
   1  10   8    80.40    66.56  16.22 o
